# Supplementary material for: Research on rapid imaging with cosmic ray muon scattering tomography
Source: Sci Rep. 2023 Nov 12;13:19718. doi: 10.1038/s41598-023-47023-w (PMC10641068; doi:10.1038/s41598-023-47023-w)
Supplement: Supplementary file 1 — Supplementary Information. [file 41598_2023_47023_MOESM1_ESM.zip]

Archive with 11 entries (8 files):
- supplementary_files/
- supplementary_files/.DS_Store
- __MACOSX/
- __MACOSX/supplementary_files/
- __MACOSX/supplementary_files/._.DS_Store
- supplementary_files/show_image.py
- supplementary_files/poca.txt
- supplementary_files/Simple_Apply.cxx
- supplementary_files/ReadMe.pdf
- __MACOSX/supplementary_files/._ReadMe.pdf
- __MACOSX/._supplementary_files
