# Supplementary material for: Research on rapid imaging with cosmic ray muon scattering tomography
Source: Sci Rep. 2023 Nov 12;13:19718. doi: 10.1038/s41598-023-47023-w (PMC10641068; doi:10.1038/s41598-023-47023-w)
Supplement: Supplementary file 1 — Supplementary Information. [file 41598_2023_47023_MOESM1_ESM.zip › supplementary_files/show_image.py]

from matplotlib import pyplot as plt
import numpy as np
from matplotlib import cm
import sys

plt.style.use('dark_background')
plt.figure(figsize=(14, 4))
MC_data = np.loadtxt(sys.argv[1])

#成像数据的最大值限制会对散射点成像产生影响。
#The maximum value limit of imaging data affects the imaging of scattering points.
use_max = 15.
MC_data = MC_data[MC_data[:,3]<use_max,:] 

MC_data = MC_data[MC_data[:,3].argsort()]
X = MC_data[:,0]
Y = MC_data[:,1]
Z = MC_data[:,2]
Angle = MC_data[:,3]

img_data = (Angle - np.mean(Angle))/(np.max(Angle) - np.min(Angle))
img_data[img_data<0.]=0
img_alpha = (img_data - np.min(img_data))/(np.max(img_data) - np.min(img_data))
my_scale = 100

pic1 = plt.subplot(131)
plt.scatter(X, Y, c=img_data, s=my_scale, cmap=cm.jet, alpha = img_alpha, edgecolors = 'none')
plt.xlim(0, 150)
plt.ylim(0, 150)
pic1.set_xlabel("X (mm)")
pic1.set_ylabel("Y (mm)")
#plt.grid()

pic2 = plt.subplot(132)
plt.scatter(X, Z, c=img_data, s=my_scale, cmap=cm.jet, alpha = img_alpha, edgecolors = 'none')
plt.xlim(0, 150)
plt.ylim(160, 320)
pic2.set_xlabel("X (mm)")
pic2.set_ylabel("Z (mm)")
#plt.grid()

pic3 = plt.subplot(133)
plt.scatter(Y, Z, c=img_data, s=my_scale, cmap=cm.jet, alpha = img_alpha, edgecolors = 'none')
plt.xlim(0, 150)
plt.ylim(160, 320)
pic3.set_xlabel("Y (mm)")
pic3.set_ylabel("Z (mm)")
#plt.grid()

#plt.savefig(r'test.png', dpi=400, bbox_inches = 'tight')
plt.show()
