# Supplementary material for: Research on rapid imaging with cosmic ray muon scattering tomography
Source: Sci Rep. 2023 Nov 12;13:19718. doi: 10.1038/s41598-023-47023-w (PMC10641068; doi:10.1038/s41598-023-47023-w)
Supplement: Supplementary file 1 — Supplementary Information. [file 41598_2023_47023_MOESM1_ESM.zip › supplementary_files/poca.txt]

23.6735		28.0208		321.658		0.257007
128.071		47.694		321.461		0.356619
122.383		11.314		321.74		0.119273
72.7575		129.969		154.759		74.1447
95.2873		95.1706		216.922		0.887165
135.884		114.111		321.551		0.362802
68.0769		48.2857		321.561		0.491681
115.768		30.3053		321.473		0.303635
65.4601		77.1316		266.078		0.268144
28.8883		72.6738		321.404		0.397666
143.496		132.591		157.618		44.2788
76.5501		32.0588		320.726		0.36593
121.231		71.6518		321.651		0.0481152
50.0541		25.2258		309.659		1.59061
109.487		55.5204		321.651		0.239777
121.66		31.3399		321.528		0.0753782
132.258		107.868		219.554		0.81384
88.7928		89.4316		321.611		0.407562
54.8763		108.283		321.463		0.347468
101.603		70.3968		321.521		0.497295
104.447		36.533		255.761		3.18252
53.5206		70.3268		321.503		0.258871
55.5843		101.458		321.679		0.180583
75.1695		96.8773		225.897		3.67377
-9.7312		-25.8263		-5.7464		0.495504
100.001		58.9139		233.723		3.90496
109.679		48.6056		132.943		1.27513
60.0003		114.771		321.81		0.433245
66.1251		109.944		321.728		0.482795
113.431		58.7896		321.501		0.341898
138.994		70.7717		262.062		0.640125
119.763		79.386		282.749		0.541858
148.391		85.3745		335.437		2.38413
17.8752		72.4203		120.369		1.14951
102.244		90.0081		186.435		2.64627
68.655		78.4943		321.465		0.381045
32.6646		45.8181		321.534		0.241918
86.2536		52.4888		278.91		2.14234
71.5668		120.36		321.512		0.546958
56.6681		34.3219		216.295		8.40635
102.98		61.994		321.562		0.519751
119.37		113.504		207.019		2.06564
139.179		90.7454		321.622		0.475452
83.6811		102.152		264.248		1.11311
37.8024		68.2719		321.493		0.179892
86.0567		89.4925		321.489		0.34307
39.7693		37.7		202.609		12.6911
89.3659		97.2617		211.86		16.2189
27.4083		77.854		321.484		0.368991
136.627		123.839		321.617		0.441517
100.978		37.7649		200.864		1.13428
30.1756		91.8716		321.342		0.297862
90.0051		126.564		304.523		0.97681
45.3178		93.7639		208.313		5.42013
109.168		97.3596		321.463		0.381143
38.1882		98.6876		176.643		2.25419
103.023		77.9069		197.611		3.93347
92.3113		88.938		278.386		1.0498
45.8554		8.68325		325.27		1.32467
87.5007		59.2571		321.733		0.416487
83.8889		149.985		141.243		0.759873
45.135		77.0124		191.223		0.58957
139.818		72.8336		321.734		0.506966
140.442		91.0255		321.44		0.416111
88.4147		55.8669		329.401		1.0585
30.294		74.4604		321.529		0.164552
112.743		104.642		321.49		0.443245
98.3961		92.7479		193.694		1.10498
59.7497		89.8663		156.009		1.30127
114.493		112.245		203.767		3.64257
133.755		61.2753		371.457		0.799026
67.3393		44.1417		225.787		1.76035
126.736		19.6573		321.555		0.365804
90.2149		85.1061		321.44		0.268462
96.9422		48.5736		237.976		1.38042
41.7341		43.2447		165.287		1.78162
43.9579		95.4068		321.567		0.229416
88.472		42.0769		321.46		0.2933
47.3821		64.8563		165.911		0.811374
130.772		61.841		321.471		0.2313
53.6244		104.109		321.49		0.409807
86.3645		138.757		321.358		0.324651
144.453		144.261		105.852		52.7968
135.514		118.837		321.525		0.571177
144.29		124.553		321.525		0.469938
102.32		57.1644		321.51		0.454678
38.9201		47.9513		240.58		4.2001
132.261		70.8161		321.573		0.502956
108.055		81.3466		114.32		1.7993
100.674		139.152		321.608		0.482651
99.2896		28.0431		359.944		0.70783
129.027		18.791		321.677		0.210863
109.973		37.5843		185.737		2.95025
102.421		90.7101		237.017		3.76216
92.217		43.5134		215.976		2.81832
85.0115		80.4242		321.599		0.264888
94.7087		83.4368		226.819		0.648889
15.9478		95.1109		321.663		0.497911
86.0742		94.785		194.093		10.8898
128.581		140.902		228.986		0.650478
67.7731		73.917		321.34		0.404745
43.5062		136.462		321.514		0.359503
109.142		27.4232		321.586		0.188921
46.9362		22.6791		321.497		0.164858
46.238		49.7994		196.428		2.12221
63.1077		108.01		199.066		3.7899
121.195		41.5146		321.973		0.299285
61.0385		79.6644		321.204		0.442534
59.9119		163.182		-49.0592		1.32238
71.0902		23.8158		123.57		1.28352
85.8568		100.674		321.739		0.25961
134.325		41.7892		321.632		0.353414
67.9968		41.672		269.812		0.65168
17.6222		143.027		99.8332		0.575758
53.5677		107.229		321.513		0.270369
98.272		67.6613		321.602		0.256298
18.4372		142.456		146.088		1.68932
34.0607		49.0418		321.47		0.359675
112.436		75.1015		221.376		3.36015
75.3835		58.0463		321.593		0.476136
111.511		19.3782		349.621		9.47051
94.6214		44.8581		321.639		0.203124
108.678		40.1689		192.745		5.98359
97.3146		68.6212		187.29		3.11809
147.209		32.2416		321.672		0.205292
13.6475		113.632		321.407		0.394251
125.201		37.9724		194.539		2.91295
61.0368		48.5795		224.085		1.75644
75.8926		133.426		321.469		0.444929
115.254		109.478		321.433		0.554166
13.1232		134.752		133.297		0.61331
13.114		107.002		321.607		0.456203
103.173		122.17		300.875		1.10439
97.1547		101.094		216.999		0.649408
71.933		124.059		321.53		0.192467
118.191		8.7762		155.376		32.5649
58.7868		81.0984		220.722		0.52432
106.543		121.005		146.476		1.11672
37.2335		52.3419		172.049		1.36529
76.3853		121.021		321.644		0.305094
77.9686		79.823		321.499		0.45149
95.3196		97.3344		321.477		0.351166
33.4695		26.9772		321.51		0.428487
146.726		108.203		321.523		0.348969
28.8667		20.1341		177.381		0.628216
54.1745		36.1691		321.63		0.204776
76.2359		102.708		186.196		0.944884
145.505		98.989		293.701		3.9915
135.437		74.1683		322.412		19.9803
58.0489		74.9979		305.578		1.81853
28.2142		134.566		95.3348		1.01402
74.1504		100.95		321.502		0.360359
87.8457		99.1875		321.477		0.0514435
86.7297		119.839		321.626		0.161924
91.0058		43.7694		213.354		1.48387
103.857		90.0139		294.659		0.602686
81.593		22.5414		321.7		0.391938
141.077		76.7967		321.566		0.262033
99.8275		113.936		254.636		0.558904
62.1701		97.6879		199.828		7.53538
56.0606		29.55		321.841		0.373112
100.477		96.3825		237.15		2.77578
125.674		107.076		321.751		0.305576
66.5678		56.7081		256.179		1.91861
29.3578		99.5321		321.356		0.264162
92.4686		83.0069		321.583		0.164548
45.6371		47.7631		194.037		4.24071
84.6045		108.14		321.407		0.417435
79.4499		96.1141		206.259		2.00418
113.375		7.97631		159.26		23.5012
132.314		12.7536		321.54		0.503437
79.3929		41.9717		184.121		0.593498
88.624		101.356		321.364		0.106174
67.4199		23.9916		272.068		0.83056
35.9544		92.6477		235.297		0.685264
140.186		94.4142		321.552		0.450125
99.2204		96.8197		156.35		0.587962
66.2202		36.8515		321.581		0.151388
33.4093		87.3719		214.027		0.603244
115.414		53.4025		199.741		1.01206
107.36		53.9999		321.925		0.446612
89.6542		109.536		184.331		3.0544
94.369		49.7355		212.206		3.39167
20.5148		67.8856		321.627		0.279692
99.2937		102.026		232.511		1.00335
129.712		125.778		321.472		0.0991476
10.759		37.5151		321.557		0.287023
81.9218		87.1881		157.345		0.891854
69.4718		122.756		199.753		0.596357
29.367		99.1452		321.647		0.471675
30.6118		123.014		321.585		0.542663
87.4678		79.4465		321.451		0.472992
101.861		63.0527		212.556		2.59531
114.97		43.0732		205.069		21.9603
95.2738		47.0891		208.599		3.35163
100.445		68.3886		251.64		1.54166
87.3253		115.432		321.536		0.45761
139.201		22.18		321.835		0.339294
71.5455		30.2805		321.558		0.359051
159.906		92.2577		79.0511		0.766172
93.4281		75.9098		321.444		0.229621
123.399		5.77706		321.456		0.16471
94.463		36.5168		176.615		4.07906
124.354		48.0973		212.554		5.32443
72.8225		102.375		321.494		0.234076
82.0272		82.3172		321.364		0.498758
93.6932		91.0716		321.614		0.47486
95.6589		30.1599		321.727		0.249942
100.303		49.4455		321.586		0.0478102
26.9527		-9.54849		437.106		0.56567
51.6854		116.065		321.569		0.466346
122.44		25.2483		238.652		0.666816
93.3167		130.229		321.49		0.304646
81.387		47.5557		242.393		1.03875
51.7035		124.58		105.612		0.914119
42.9664		78.5687		213.327		0.603024
19.0299		58.6929		321.383		0.408646
90.012		55.8607		321.705		0.409047
2.80131		65.9461		320.463		35.0519
