# Supplementary material for: Research on rapid imaging with cosmic ray muon scattering tomography
Source: Sci Rep. 2023 Nov 12;13:19718. doi: 10.1038/s41598-023-47023-w (PMC10641068; doi:10.1038/s41598-023-47023-w)
Supplement: Supplementary file 1 — Supplementary Information. [file 41598_2023_47023_MOESM1_ESM.zip › supplementary_files/Simple_Apply.cxx]

/**************************************************************
  比率算法无体素成像的简单应用程序
  Simple application of ratio algorithm for voxel-free imaging.

  作者：文群刚
  邮箱：qungang@ahu.edu.cn
 **************************************************************/

#include <iostream>
#include <cmath>
#include <fstream>
#include <stdlib.h>
#include <time.h>
#include <vector>
#include <sstream>
#define random(x) (rand()%x)

int main(int argc, char **argv)
{
	std::ifstream read( "poca.txt");
	std::ofstream out( "Use_Data_rebuilt.txt");
	if (!read.is_open()) {  
	  std::cout << "Failed to open poca.txt." << std::endl;  
	  return 1;  
	}  
  
	int data_nu = 0;
	std::vector<std::vector<float> > data; // 创建二维列表  
	std::string line;  
	while (getline(read, line)) { // 逐行读取文件内容  
	  std::vector<float> row; // 存储每行数据  
	  std::stringstream ss(line);  
	  std::string item;  
	  while (ss >> item) { // 逐个元素读取空格分隔的数值  
	    float valu = stof(item); // 将字符串转换为浮点型  
	    row.push_back(valu);
	  }  
	  data.push_back(row); // 将一行数据添加到二维列表中
	  data_nu++;
	}  
    
	//探测区域的 X、Y、Z 数值
	//X, Y, Z values of the detection area
	int x_length=150, y_length=150, z_length= 160;  // mm
	int x_begin = 0, y_begin = 0, z_begin = 160;  // mm

	//探测区域内选取重构点数目。
	//Select the number of reconstruction points in the detection area.
	int re_num = 60000;
    
	srand((int)time(0));
	for(int num=0; num<re_num; num++)
	{
	  //探测区域内随机选取重构点 xyz 坐标值。
	  //Randomly select the xyz coordinate values of the reconstruction point in the detection area.
	  float rand_x = random(x_length) + x_begin;
	  float rand_y = random(y_length) + y_begin;
	  float rand_z = random(z_length) + z_begin;
	  float P_rand[3] = {rand_x, rand_y, rand_z};

	  //无体素计算。
	  //Calculation of the voxel-free.
	  float N_all = 0., Cut_N = 0.;
	  for (int i = 0; i < data_nu ; i++)
	  {
	    float cross_x = data[i][0];
	    float cross_y = data[i][1];
	    float cross_z = data[i][2];
	    float Angle = data[i][3];

	    float Cross[3] = {cross_x, cross_y, cross_z};
	    float Cross_Poi[3] = {P_rand[0] - Cross[0], P_rand[1] - Cross[1], P_rand[2] - Cross[2]};
	    float Cross_Poi_length = std::sqrt(Cross_Poi[0]*Cross_Poi[0] + Cross_Poi[1]*Cross_Poi[1] + Cross_Poi[2]*Cross_Poi[2]);
	    
	    //依据散射点与重构点之间的距离折算一个用于重构点的散射角度。
	    //Convert a scattering angle for the reconstruction point based on the distance between the scattering point and the reconstruction point.
	    int redius = 16; // mm
	    if(Cross_Poi_length > redius) Angle = 0; 
	    else Angle = Angle*exp(-0.5*pow(Cross_Poi_length/(float)redius, 2));

	    //比率算法
	    //Ratio algorithm
	    N_all++;        
	    float theta_cut = 0.9;  // degree
	    if(Angle < theta_cut) Cut_N++;
	  }
	  if(Cut_N<4)  N_all = 1.,  Cut_N = N_all;
	  if(N_all/Cut_N == 1)  continue;
	  out << rand_x << "\t" << rand_y << "\t" << rand_z<< "\t" << N_all/Cut_N << std::endl;
	}

	return 0;
}
